# Supplementary material for: In-home and remote use of robotic body surrogates by people with profound motor deficits
Source: PLoS One. 2019 Mar 15;14(3):e0212904. doi: 10.1371/journal.pone.0212904 (PMC6420017; doi:10.1371/journal.pone.0212904)
Supplement: S1 Dataset — These are the data from the evaluation of the system with 15 users with profound motor deficits. This includes demographic, impairment, and computer access data, data from training sessions, and the reported results for the ARAT, simulated self-care task, and the associated seven-point rating scale responses. (XLS) [file pone.0212904.s006.xls]

## Sheet: Demographics
Participant ID	Gender	Age	Source of Impairment	Daily Computer Use (hours)	Computer Input	Fitts Law Throughput (Bits/s)
M465	Female	34	SMA	16	Trackball	2.18
M468	Male	46	Becker Muscular Dystrophy	5.5	Mouse	4.58
M473	Male	54	SCI – c3	8	Headmouse	4.09
M476	Male	50	ALS	8	Tobii i15+ (Eyegaze)	1.06
M485	Male	26	SCI – c4-c6	6.5	Trackball	2.21
M489	Female	42	Dejerine-Sottas Disease	12	Dragon (Speech)	1.43
M490	Female	42	SCI – c6-c7	2	Trackball	2.38
M493	Male	30	SMA	9	Mouse	2.74
M494	Female	39	SMA	8	touchpad	2.81
M495	Male	28	SMA	16.5	touchpad	2.74
M496	Female	40	SMA	12	Trackball	0.71
M497	Female	22	Arthrogryposis	5	stylus (mouth) and touchpad	2.11
M498	Female	32	SMA	5.5	touchpad	2.11
M500	Male	35	Duchenne MD	7	Headmouse	2.31
M501	Male	34	Duchenne MD	6	Headmouse	2.01

## Sheet: Training
Participant ID	Guided Time (minutes)	Test Time (minutes)	Total (minutes)
M465	39	18	57
M468	55	8.75	63.75
M473	45	18.75	63.75
M476	71	23.5	94.5
M485	45	11	56
M489	70	33.5	103.5
M490	68	21.5	89.5
M493	34	10	44
M494	90	24	114
M495	70	8	78
M496	58	23	81
M497	56	32	88
M498	41	13	54
M500	37	10	47
M501	38	12	50

## Sheet: ARAT Scores
Participant ID	Left	Right	Self – Best of [left | right]	Score when using robot
M465	3	3	3	17
M468	3	3	3	22
M473	0	0	0	18
M476	3	3	3	16
M485	4	8	8	13
M489	0	0	0	17
M490	8	5	8	19
M493	3	3	3	16
M494	3	3	3	20
M495	3	3	3	17
M496	0	0	0	17
M497	3	3	3	12
M498	3	3	3	21
M500	0	0	0	18
M501	0	0	0	13

## Sheet: Simulated drinking task
Participant ID	Time to grasp and lift bottle (s)	Total time to bring bottle to mannequin's mouth (s)	Bottle success	Drink success	Notes
M465	314	678	TRUE	TRUE
M468	316	4580	TRUE	2
M473	356	599	TRUE	3
M476	854	2792	TRUE	4
M485	1560	1872	FALSE	5	Failed to grasp bottle, given bottle by researcher, then reached mouth 5:12 later.
M489	1352	4500	TRUE	FALSE	Grasped bottle successfully, gave up reaching face at 1:15:00, had help in reaching
M490	2329	3330	TRUE	FALSE	Grasped bottle successfully, Dropped bottle while reaching at 55:30, did not continue
M493	229	708	TRUE	8
M494	722	1572	2	9
M495	209	465	3	10
M496	378	1875	4	11
M497	925	1142	5	12
M498	329	561	6	13
M500	195	4602	7	14
M501	548	1011	8	15

## Sheet: Likert Items
	Perceived Ease of Use
Participant ID	Session 3	Session 4
M465	6	6
M468	4	4
M473	5	6
M476	5	4
M485	5	3
M489	5	5
M490	5	5
M493	5	6
M494	6	6
M495	3	5
M496	6	6
M497	4	5
M498	6	6
M500	6	5
M501	4	6
	Perceived Usefulness
Participant ID	Session 3	Session 4
M465	7	7
M468	7	6
M473	6	7
M476	6	6
M485	6	4
M489	5	5
M490	7	6
M493	7	7
M494	6	7
M495	7	7
M496	7	7
M497	7	7
M498	7	7
M500	7	6
M501	5	6
	Prefer to a Human Caregiver
Participant ID	Session 3	Session 4
M465	6	7
M468	4	3
M473	1	1
M476	1	2
M485	4	3
M489	6	4
M490	5	4
M493	6	6
M494	5	6
M495	6	6
M496	6	6
M497	1	1
M498	4	6
M500	2	2
M501	4	6
	Provides a Meaningful Improvement
Participant ID	Session 3	Session 4
M465	6	7
M468	6	6
M473	7	7
M476	7	7
M485	5	6
M489	7	7
M490	7	6
M493	7	6
M494	7	7
M495	6	7
M496	7	7
M497	7	6
M498	6	7
M500	7	7
M501	6	6
