# Supplementary material for: In-home and remote use of robotic body surrogates by people with profound motor deficits
Source: PLoS One. 2019 Mar 15;14(3):e0212904. doi: 10.1371/journal.pone.0212904 (PMC6420017; doi:10.1371/journal.pone.0212904)
Supplement: S2 Dataset — These are the score and timing data from the evaluation of the system with 15 users with profound motor deficits completing the Action Research Arm Test by operating the robotic body surrogate remotely. (XLS) [file pone.0212904.s007.xls]

## Sheet: KEY
The following sheets each have detailed timing information for each study participant in completing the ARAT using the robotic body surrogate.
In each pages:
The first column lists the ARAT task
The second column (labeled '1-point time') indicates the time (in seconds) from the start of task performance to earning the 1st point for that ARAT item (typically grasping and lifting the item free of the tabletop)
The third column (labeled '2-point time') indicates the time (in seconds) from the start of task performance to earning the 2nd point for that ARAT item (typically placing the item in the designated location)
Other Marks
N/A	These ARAT items were skipped because they are effectively impossible to complete using the robotic body surrogate. 0 points are awarded for these items.
TO (time out)	The participant exceeded the time limit of 8 minutes before earning the marked point value for the ARAT item.
AMP	These ARAT items were skipped because the robot only has 2 opposed 'fingers' – remaining finger combinations were treated as 'amputations'. 0 points are awarded for these items.
In some cases participants completed ARAT items shortly after the 8:00 minute cutoff. In these cases, the true time to complete the task was recorded, but points were not awarded toward the ARAT score.

## Sheet: M465
Task	1 Point Time	2 Point Time
10 cm cube	N/A	N/A
2.5 cm cube	178	233
5 cm cube	55	119
7.5 cm cube	167	TO
cricket ball	142	211
stone	87	131
Pour water	113	TO
2.25cm tube	97	N/A
1cm tube	64	N/A
washer	N/A	N/A
BB – 1&4	AMP	AMP
Marble – 1&2	TO	TO
BB – 1&3	AMP	AMP
BB – 1&2	N/A	N/A
Marble – 1&4	AMP	AMP
Marble – 1&3	AMP	AMP
Behind Head	1	310
Top of Head	30	364
Mouth	13	TO

## Sheet: M468
Task	1 Point Time	2 Point Time
10 cm cube	N/A	N/A
2.5 cm cube	87	143
5 cm cube	95	169
7.5 cm cube	228	293
cricket ball	88	238
stone	127	174
Pour water	139	306
2.25cm tube	93	N/A
1cm tube	114	N/A
washer	N/A	N/A
BB – 1&4	AMP	AMP
Marble – 1&2	371	442
BB – 1&3	AMP	AMP
BB – 1&2	N/A	N/A
Marble – 1&4	AMP	AMP
Marble – 1&3	AMP	AMP
Behind Head	10	260
Top of Head	2	178
Mouth	1	154

## Sheet: M473
Task	1 Point Time	2 Point Time
10 cm cube	N/A	N/A
2.5 cm cube	204	274
5 cm cube	98	189
7.5 cm cube	362	451
cricket ball	164	291
stone	TO	TO
Pour water	203	397
2.25cm tube	141	N/A
1cm tube	101	N/A
washer	N/A	N/A
BB – 1&4	AMP	AMP
Marble – 1&2	TO	TO
BB – 1&3	AMP	AMP
BB – 1&2	N/A	N/A
Marble – 1&4	AMP	AMP
Marble – 1&3	AMP	AMP
Behind Head	5	162
Top of Head	8	255
Mouth	9	293

## Sheet: M476
Task	1 Point Time	2 Point Time
10 cm cube	N/A	N/A
2.5 cm cube	170	315
5 cm cube	200	416
7.5 cm cube	202	479
cricket ball	193	382
stone	437	TO
Pour water	TO	TO
2.25cm tube	241	N/A
1cm tube	369	N/A
washer	N/A	N/A
BB – 1&4	AMP	N/A
Marble – 1&2	N/A	N/A
BB – 1&3	AMP	N/A
BB – 1&2	N/A	N/A
Marble – 1&4	AMP	N/A
Marble – 1&3	AMP	N/A
Behind Head	35	462
Top of Head	24	444
Mouth	13	TO

## Sheet: M485
Task	1 Point Time	2 Point Time
10 cm cube	N/A	N/A
2.5 cm cube	384	459
5 cm cube	101	168
7.5 cm cube	541	TO
cricket ball	TO	TO
stone	600	653
Pour water	141	395
2.25cm tube	150	N/A
1cm tube	173	N/A
washer	N/A	N/A
BB – 1&4	AMP	AMP
Marble – 1&2	TO	TO
BB – 1&3	AMP	AMP
BB – 1&2	N/A	N/A
Marble – 1&4	AMP	AMP
Marble – 1&3	AMP	AMP
Behind Head	26	191
Top of Head	6	572
Mouth	13	264

## Sheet: M489
Task	1 Point Time	2 Point Time
10 cm cube	N/A	N/A
2.5 cm cube	121	255
5 cm cube	83	148
7.5 cm cube	487	TO
cricket ball	208	398
stone	213	266
Pour water	244	TO
2.25cm tube	241	N/A
1cm tube	470	N/A
washer	N/A	N/A
BB – 1&4	AMP	AMP
Marble – 1&2	366	504
BB – 1&3	AMP	AMP
BB – 1&2	N/A	N/A
Marble – 1&4	AMP	AMP
Marble – 1&3	AMP	AMP
Behind Head	49	475
Top of Head	12	313
Mouth	19	TO

## Sheet: M490
Task	1 Point Time	2 Point Time
10 cm cube	N/A	N/A
2.5 cm cube	235	284
5 cm cube	120	187
7.5 cm cube	47	119
cricket ball	89	143
stone	372	425
Pour water	97	528
2.25cm tube	136	N/A
1cm tube	188	N/A
washer	N/A	N/A
BB – 1&4	AMP	AMP
Marble – 1&2	433	473
BB – 1&3	AMP	AMP
BB – 1&2	N/A	N/A
Marble – 1&4	AMP	AMP
Marble – 1&3	AMP	AMP
Behind Head	5	466
Top of Head	8	555
Mouth	2	TO

## Sheet: M493
Task	1 Point Time	2 Point Time
10 cm cube	N/A	N/A
2.5 cm cube	285	310
5 cm cube	54	87
7.5 cm cube	207	270
cricket ball	40	71
stone	499	549
Pour water	36	N/A
2.25cm tube	39	N/A
1cm tube	TO	N/A
washer	N/A	N/A
BB – 1&4	AMP	AMP
Marble – 1&2	N/A	N/A
BB – 1&3	AMP	AMP
BB – 1&2	N/A	N/A
Marble – 1&4	AMP	AMP
Marble – 1&3	AMP	AMP
Behind Head	3	103
Top of Head	1	67
Mouth	1	102

## Sheet: M494
Task	1 Point Time	2 Point Time
10 cm cube	N/A	N/A
2.5 cm cube	109	266
5 cm cube	67	162
7.5 cm cube	73	260
cricket ball	73	189
stone	115	162
Pour water	75	337
2.25cm tube	121	N/A
1cm tube	102	N/A
washer	N/A	N/A
BB – 1&4	AMP	AMP
Marble – 1&2	TO	TO
BB – 1&3	AMP	AMP
BB – 1&2	N/A	N/A
Marble – 1&4	AMP	AMP
Marble – 1&3	AMP	AMP
Behind Head	9	124
Top of Head	3	296
Mouth	3	460

[truncated: 6 more sheets: M495, M496, M497, M498, M500, M501]
