# Supplementary material for: In-home and remote use of robotic body surrogates by people with profound motor deficits
Source: PLoS One. 2019 Mar 15;14(3):e0212904. doi: 10.1371/journal.pone.0212904 (PMC6420017; doi:10.1371/journal.pone.0212904)
Supplement: S3 Dataset — These are the identified tasks and associated timing information recorded during the seven-day deployment of the system in the home of Henry Evans. (XLS) [file pone.0212904.s008.xls]

## Sheet: KEY
This sheet provides a description of the data found on each of the following sheets. These data are were collected from the seven day deployment of the PR2 robot in the home of Henry and Jane Evans.
Each sheet indicates time periods of various tasks or states. These were identified based on a combination of data automatically logged on the robotic system and review of video recordings.
All times are provided as timestamps in the Unix epoch (seconds from 0:00, 1 JAN 1970). The experiment was conducted in Pacific Daylight Time.
Sheet	Description
Henry Location	The location of Henry Evans during each session of use in the experiment. This was determined by Henry. Times match session start & end times, as Henry did not change location during any of the sessions.
PR2 Location	The location of the PR2 robot in the home during each session.
Eyes (on vs. off)	Whether Henry was operating the robot with direct visibility of the task being performed (eyes-on operation) or if Henry relied on the video feed from the robot's cameras (eyes-off operation)
Session 1-16	The tasks and sub-tasks performed during each session, with one session per sheet.
Session sheet fields:
Task	The name of the task or sub-task being performed during the indicated time period
Start/End	The start and end times of the period during which Henry is actively performing the stated task or sub-task
Annotate	A flag used in producing annotated videos for Henry and other researchers to review task labels and timings. Items labelled 'FALSE' were not marked on the video. This is used only for session and 'interface open' labels
LEVEL	The sub-task level (the primary task is level 0, it's subtasks as level 1, the subtasks' subtasks are level 2, etc.)
Task ID	The unique id of the task or subtask instance: <task-name>-<session-number>.<task-instance-count>
Parent	The Task ID of the immediate parent task of each sub-task. Top-level/primary tasks have no parent (N/A).

## Sheet: Henry Location
Session	Room	In bed vs. wheelchair	Start	Stop
1	Bedroom	Bed	1.47468e+09	1.47469e+09
2	Bedroom	Bed	1.47475e+09	1.47475e+09
3	Bedroom	Bed	1.47477e+09	1.47477e+09
4	Bedroom	Bed	1.47483e+09	1.47484e+09
5	Bedroom	Bed	1.47485e+09	1.47486e+09
6	Living Room	Wheelchair	1.47492e+09	1.47492e+09
7	Living Room	Wheelchair	1.47494e+09	1.47494e+09
8	Living Room	Wheelchair	1.475e+09	1.47501e+09
9	Bedroom	Bed	1.47502e+09	1.47504e+09
10	Living Room	Wheelchair	1.47511e+09	1.47511e+09
11	Bedroom	Bed	1.47511e+09	1.47512e+09
12	Bedroom	Bed	1.47512e+09	1.47512e+09
13	Bedroom	Bed	1.47512e+09	1.47513e+09
14	Living Room	Wheelchair	1.47517e+09	1.47518e+09
15	Bedroom	Bed	1.4752e+09	1.4752e+09
16	Bedroom	Bed	1.47521e+09	1.47521e+09

## Sheet: PR2 Location
Session	Room	Enter/start	Leave/end
1	Living Room	1.47468e+09	1474677009
1	Hall	1474677009	1474677121
1	Bedroom	1474677121	1.47469e+09
2	Bedroom	1.47475e+09	1.47475e+09
3	Bedroom	1.47477e+09	1.47477e+09
4	Bedroom	1.47483e+09	1.47484e+09
5	Bedroom	1.47485e+09	1474850589
5	Hall	1474850589	1.47485e+09
5	Kitchen	1.47485e+09	1.47485e+09
5	Hall	1.47485e+09	1.47485e+09
5	Living Room	1.47485e+09	1474857193
5	Hall	1474857193	1.47486e+09
5	Kitchen	1.47486e+09	1474858060
5	Hall	1474858060	1474858596
5	Bedroom	1474858596	1.47486e+09
6	Bedroom	1.47492e+09	1474916157
6	Hall	1474916157	1.47492e+09
6	Living Room	1.47492e+09	1.47492e+09
7	Living Room	1.47494e+09	1.47494e+09
8	Living Room	1.475e+09	1.47501e+09
9	Living Room	1.47502e+09	1.47502e+09
9	Hall	1.47502e+09	1.47502e+09
9	Bedroom	1.47502e+09	1475035660
9	Hall	1475035660	1475036153
9	Living Room	1475036153	1.47504e+09
10	Living Room	1.47511e+09	1.47511e+09
11	Living Room	1.47511e+09	1475114237
11	Hall	1475114237	1475114354
11	Bedroom	1475114354	1.47512e+09
12	Bedroom	1.47512e+09	1.47512e+09
13	Bedroom	1.47512e+09	1475127982
13	Hall	1475127982	1.47513e+09
13	Living Room	1.47513e+09	1.47513e+09
14	Living Room	1.47517e+09	1.47518e+09
15	Living Room	1.4752e+09	1475196960
15	Hall	1475196960	1475197043
15	Bedroom	1475197043	1.4752e+09
16	Bedroom	1.47521e+09	1.47521e+09
16	Hall	1.47521e+09	1475210351
16	Kitchen	1475210351	1.47521e+09
16	Hall	1.47521e+09	1475212392
16	Living Room	1475212392	1.47521e+09

## Sheet: Eyes (on vs off)
Session	Eyes-on	Start	Stop
1	FALSE	1.47468e+09	1474677085
1	TRUE	1474677085	1.47468e+09
1	FALSE	1.47468e+09	1.47468e+09
1	TRUE	1.47468e+09	1474680979
1	FALSE	1474680979	1474681234
1	TRUE	1474681234	1474682235
1	FALSE	1474682235	1.47468e+09
1	TRUE	1.47468e+09	1.47469e+09
2	TRUE	1.47475e+09	1.47475e+09
3	TRUE	1.47477e+09	1.47477e+09
4	TRUE	1.47483e+09	1.47484e+09
5	TRUE	1.47485e+09	1474850616
5	FALSE	1474850616	1.47486e+09
5	TRUE	1.47486e+09	1.47486e+09
6	FALSE	1.47492e+09	1474916219
6	TRUE	1474916219	1.47492e+09
7	TRUE	1.47494e+09	1474940032
7	FALSE	1474940032	1.47494e+09
8	TRUE	1.475e+09	1.47501e+09
9	FALSE	1.47502e+09	1475023912
9	TRUE	1475023912	1475035692
9	FALSE	1475035692	1475035723
9	TRUE	1475035723	1475036110
9	FALSE	1475036110	1.47504e+09
10	TRUE	1.47511e+09	1.47511e+09
11	FALSE	1.47511e+09	1.47511e+09
11	TRUE	1.47511e+09	1.47512e+09
12	TRUE	1.47512e+09	1.47512e+09
13	TRUE	1.47512e+09	1.47513e+09
13	FALSE	1.47513e+09	1.47513e+09
14	TRUE	1.47517e+09	1.47518e+09
15	FALSE	1.4752e+09	1475197006
15	TRUE	1475197006	1.4752e+09
16	TRUE	1.47521e+09	1.47521e+09
16	FALSE	1.47521e+09	1.47521e+09

## Sheet: session_1
Task	Start	End	Annotate	LEVEL	Task ID	Parent
Session	1.47468e+09	1.47469e+09	FALSE	0	session-1.0	None
VCI Mode	1.47468e+09	1.47469e+09	FALSE	0	vci-1.0	session-1.0
Get familiar with controls	1.47468e+09	1.47468e+09	TRUE	0	familiarize-1.0	session-1.0
Navigate home	1.47468e+09	1.47468e+09	TRUE	1	navigate-1.0	familiarize-1.0
Push open door	1.47468e+09	1.47468e+09	TRUE	2	open_door-1.0	navigate-1.0
Provide Comments	1.47468e+09	1.47468e+09	TRUE	0	comment-1.0	session-1.0
Get familiar with controls	1.47468e+09	1.47468e+09	TRUE	0	familiarize-1.0	session-1.0
Observe controls	1.47468e+09	1.47468e+09	TRUE	1	familiarize-1.1	familiarize-1.0
Provide Comments	1.47468e+09	1.47468e+09	TRUE	0	comment-1.1	session-1.0
Get familiar with controls	1.47468e+09	1.47468e+09	TRUE	0	familiarize-1.0	session-1.0
Observe controls	1.47468e+09	1.47468e+09	TRUE	1	familiarize-1.2	familiarize-1.0
Provide Comments	1.47468e+09	1.47468e+09	TRUE	0	comment-1.2	session-1.0
Get familiar with controls	1.47468e+09	1.47468e+09	TRUE	0	familiarize-1.0	session-1.0
Observe controls	1.47468e+09	1.47468e+09	TRUE	1	familiarize-1.3	familiarize-1.0
Provide Comments	1.47468e+09	1.47468e+09	TRUE	0	comment-1.3	session-1.0
Adjust blanket	1.47468e+09	1.47468e+09	TRUE	0	adjust_blanket-1.0	session-1.0
Grasp blanket	1.47468e+09	1.47468e+09	TRUE	1	grasp-1.0	adjust_blanket-1.0
Adjust	1.47468e+09	1.47468e+09	TRUE	1	adjust_blanket-1.1	adjust_blanket-1.0
Release blanket	1.47468e+09	1.47468e+09	TRUE	1	place-1.0	adjust_blanket-1.0
Set out shirt	1.47468e+09	1.47468e+09	TRUE	0	set_out_shirt-1.0	session-1.0
Open cabinet	1.47468e+09	1.47468e+09	TRUE	1	open_cabinet-1.0	set_out_shirt-1.0
Grasp shirt	1.47468e+09	1.47468e+09	TRUE	1	grasp-1.1	set_out_shirt-1.0
Place shirt on bed	1.47468e+09	1.47468e+09	TRUE	1	place-1.1	set_out_shirt-1.0
Shut cabinet	1.47468e+09	1.47468e+09	TRUE	1	shut_cabinet-1.0	set_out_shirt-1.0
Place shirt on bed	1.47468e+09	1.47468e+09	TRUE	1	place-1.1	set_out_shirt-1.0
Talk to Jane	1.47468e+09	1.47468e+09	TRUE	1	discuss-1.0	set_out_shirt-1.0
Demo capabilities	1.47468e+09	1.47468e+09	TRUE	1	demo-1.0	set_out_shirt-1.0
Arrange tools	1.47468e+09	1.47468e+09	TRUE	0	setup-1.0	session-1.0
Receive assistance	1.47468e+09	1.47468e+09	TRUE	1	receive_assistance-1.0	setup-1.0
Scratch head	1.47468e+09	1.47468e+09	TRUE	0	scratch-1.0	session-1.0
Grasp brush	1.47468e+09	1.47468e+09	TRUE	1	grasp-1.2	scratch-1.0
Bring brush to head	1.47468e+09	1.47468e+09	TRUE	1	reach-1.0	scratch-1.0
Scratch	1.47468e+09	1.47468e+09	TRUE	1	scratch-1.1	scratch-1.0
Place brush	1.47468e+09	1.47468e+09	TRUE	1	place-1.2	scratch-1.0
Brush teeth	1.47468e+09	1.47468e+09	TRUE	0	brush_teeth-1.0	session-1.0
Grasp toothbrush	1.47468e+09	1.47468e+09	TRUE	1	grasp-1.3	brush_teeth-1.0
Recover toothbrush from floor	1.47468e+09	1.47468e+09	TRUE	2	floor_grasp-1.0	grasp-1.3
Bring toothbrush to mouth	1.47468e+09	1.47468e+09	TRUE	1	reach-1.1	brush_teeth-1.0
Wipe mouth	1.47468e+09	1474684725	TRUE	0	wipe-1.0	session-1.0
Place toothbrush on bed	1.47468e+09	1.47468e+09	TRUE	1	place-1.3	wipe-1.0
Grasp towel	1.47468e+09	1.47468e+09	TRUE	1	grasp-1.4	wipe-1.0
Bring towel to face	1.47468e+09	1474684667	TRUE	1	reach-1.2	wipe-1.0
Wipe mouth	1474684667	1.47468e+09	TRUE	1	wipe-1.1	wipe-1.0
Release towel	1.47468e+09	1474684725	TRUE	1	place-1.4	wipe-1.0
Brush teeth	1.47468e+09	1.47469e+09	TRUE	0	brush_teeth-1.0	session-1.0
Grasp toothbrush	1.47468e+09	1.47469e+09	TRUE	1	grasp-1.5	brush_teeth-1.0
Regrasp toothbrush	1.47469e+09	1.47469e+09	TRUE	2	regrasp-1.0	grasp-1.5
Place toothbrush on bed	1.47469e+09	1.47469e+09	TRUE	3	place-1.5	regrasp-1.0
Grasp toothbrush	1.47469e+09	1.47469e+09	TRUE	3	grasp-1.6	regrasp-1.0
Provide Comments	1.47469e+09	1.47469e+09	TRUE	0	comment-1.4	session-1.0
Brush teeth	1.47469e+09	1.47469e+09	TRUE	0	brush_teeth-1.0	session-1.0
Release toothbrush	1.47469e+09	1.47469e+09	TRUE	1	place-1.6	brush_teeth-1.0
Put away robot	1.47469e+09	1.47469e+09	TRUE	0	put_away-1.0	session-1.0
Park robot	1.47469e+09	1.47469e+09	TRUE	1	park-1.0	put_away-1.0

## Sheet: session_2
Task	Start	End	Annotate	LEVEL	Task ID	Parent
Session	1.47475e+09	1.47475e+09	FALSE	0	session-2.0	None
VCI Mode	1.47475e+09	1474754372	FALSE	0	vci-2.0	session-2.0
Provide comments	1.47475e+09	1.47475e+09	TRUE	0	comment-2.0	session-2.0
Brush teeth	1.47475e+09	1.47475e+09	TRUE	0	brush_teeth-2.0	session-2.0
Grasp toothbrush	1.47475e+09	1.47475e+09	TRUE	1	grasp-2.0	brush_teeth-2.0
Arrange tools	1.47475e+09	1.47475e+09	TRUE	2	setup-2.0	brush_teeth-2.0
Receive assistance	1.47475e+09	1.47475e+09	TRUE	2	receive_assistance-2.0	setup-2.0
Grasp toothbrush	1.47475e+09	1.47475e+09	TRUE	2	grasp-2.0	brush_teeth-2.0
Arrange tools	1.47475e+09	1.47475e+09	TRUE	1	setup-2.0	brush_teeth-2.0
Receive assistance	1.47475e+09	1.47475e+09	TRUE	2	receive_assistance-2.1	setup-2.0
Grasp toothbrush	1.47475e+09	1.47475e+09	TRUE	2	grasp-2.0	brush_teeth-2.0
Provide comments	1.47475e+09	1.47475e+09	TRUE	0	comment-2.1	session-2.0
Rest for pressure relief	1474746403	1.47475e+09	TRUE	0	rest-2.0	session-2.0
Brush teeth	1.47475e+09	1.47475e+09	TRUE	0	brush_teeth-2.0	session-2.0
Grasp toothbrush	1.47475e+09	1.47475e+09	TRUE	1	grasp-2.0	brush_teeth-2.0
Bring toothbrush to mouth	1.47475e+09	1.47475e+09	TRUE	1	reach-2.0	brush_teeth-2.0
Brush	1.47475e+09	1.47475e+09	TRUE	1	brush_teeth-2.1	brush_teeth-2.0
Wipe toothbrush	1.47475e+09	1.47475e+09	TRUE	2	clean_tool-2.0	brush_teeth-2.1
Use powered toothbrush	1.47475e+09	1.47475e+09	TRUE	2	powered_brush-2.0	brush_teeth-2.1
Remove debris from mouth	1.47475e+09	1.47475e+09	TRUE	0	remove_debris-2.0	session-2.0
Remove debris	1.47475e+09	1.47475e+09	TRUE	1	remove_debris-2.1	remove_debris-2.0
Adjust mouse in hand	1.47475e+09	1.47475e+09	TRUE	2	mouse-2.0	remove_debris-2.1
Receive assistance w/mouse	1.47475e+09	1.47475e+09	TRUE	3	receive_assistance-2.2	mouse-2.0
Provide comments	1.47475e+09	1.47475e+09	TRUE	0	comment-2.2	session-2.0
Remove debris from mouth	1.47475e+09	1.47475e+09	TRUE	0	remove_debris-2.0	session-2.0
Place toothbrush	1.47475e+09	1.47475e+09	TRUE	1	place-2.0	remove_debris-2.0
Retract gripper	1.47475e+09	1.47475e+09	TRUE	1	clear_arm-2.0	remove_debris-2.0
Provide comments	1.47475e+09	1.47475e+09	TRUE	0	comment-2.3	session-2.0
Shave face	1.47475e+09	1474748853	TRUE	0	shave-2.0	session-2.0
Grasp shaver handle	1.47475e+09	1474748853	TRUE	1	grasp-2.1	shave-2.0
Clarifying question	1.47475e+09	1.47475e+09	TRUE	2	question-2.0	grasp-2.1
Provide comments	1474748853	1.47475e+09	TRUE	0	comment-2.4	session-2.0
Shave face	1.47475e+09	1.47475e+09	TRUE	0	shave-2.0	session-2.0
Grasp shaver handle	1.47475e+09	1.47475e+09	TRUE	1	grasp-2.1	shave-2.0
Reposition shaver	1.47475e+09	1.47475e+09	TRUE	2	reposition-2.0	grasp-2.1
Grasp shaver	1.47475e+09	1.47475e+09	TRUE	3	grasp-2.3	reposition-2.0
Place shaver	1.47475e+09	1.47475e+09	TRUE	3	place-2.1	reposition-2.0
Recover shaver from floor	1.47475e+09	1.47475e+09	TRUE	2	floor_grasp-2.0	grasp-2.1
Receive assistance	1.47475e+09	1.47475e+09	TRUE	2	receive_assistance-2.3	grasp-2.1
Rest for pressure relief	1.47475e+09	1.47475e+09	TRUE	0	rest-2.1	session-2.0
Shave face	1.47475e+09	1.47475e+09	TRUE	0	shave-2.0	session-2.0
Grasp shaver handle	1.47475e+09	1.47475e+09	TRUE	1	grasp-2.1	shave-2.0
Reposition shaver	1.47475e+09	1.47475e+09	TRUE	2	reposition-2.1	grasp-2.1
Place shaver	1.47475e+09	1.47475e+09	TRUE	3	place-2.2	reposition-2.1
Receive assistance	1474750041	1.47475e+09	TRUE	2	receive_assistance-2.4	grasp-2.1
Bring shaver to face	1.47475e+09	1.47475e+09	TRUE	1	reach-2.1	shave-2.0
Wipe face	1.47475e+09	1.47475e+09	TRUE	0	wipe-2.0	session-2.0
Grasp towel	1.47475e+09	1.47475e+09	TRUE	1	grasp-2.2	wipe-2.0
Bring towel to face	1.47475e+09	1.47475e+09	TRUE	1	reach-2.2	wipe-2.0
Wipe	1.47475e+09	1.47475e+09	TRUE	1	wipe-2.1	wipe-2.0
Drop towel	1.47475e+09	1.47475e+09	TRUE	1	place-2.3	wipe-2.0
Move arm aside	1.47475e+09	1.47475e+09	TRUE	1	clear_arm-2.1	wipe-2.0
Shave face	1.47475e+09	1.47475e+09	TRUE	0	shave-2.0	session-2.0
Bring shaver to face	1.47475e+09	1.47475e+09	TRUE	1	reach-2.1	shave-2.0
Test shaver	1.47475e+09	1.47475e+09	TRUE	1	test_shaver-2.0	shave-2.0
Bring shaver to face	1.47475e+09	1.47475e+09	TRUE	1	reach-2.1	shave-2.0
Catheter check & drink water	1.47475e+09	1.47475e+09	TRUE	0	healthcare-2.0	session-2.0
Ask for Jane	1.47475e+09	1.47475e+09	TRUE	1	receive_assistance-2.5	healthcare-2.0
Move robot away from bed	1.47475e+09	1.47475e+09	TRUE	1	clear_robot-2.0	healthcare-2.0
Provide comments	1.47475e+09	1.47475e+09	TRUE	0	comment-2.5	session-2.0
Recover from run-stop	1.47475e+09	1.47475e+09	TRUE	0	recover-2.0	session-2.0
Receive assistance	1.47475e+09	1.47475e+09	TRUE	1	receive_assistance-2.6	recover-2.0
Rest for pressure relief	1.47475e+09	1.47475e+09	TRUE	0	rest-2.2	session-2.0
Shave face	1.47475e+09	1474752899	TRUE	0	shave-2.0	session-2.0
Bring shaver to face	1.47475e+09	1.47475e+09	TRUE	1	reach-2.1	shave-2.0
Shave	1.47475e+09	1474752899	TRUE	1	shave-2.1	shave-2.0
Inspect with webcam	1474752810	1474752899	TRUE	2	inspect-2.0	shave-2.1
Receive assistance	1474752810	1474752891	TRUE	3	receive_assistance-2.7	inspect-2.0
Provide comments	1474752899	1.47475e+09	TRUE	0	comment-2.6	session-2.0
Shave face	1.47475e+09	1.47475e+09	TRUE	0	shave-2.0	session-2.0
Shave	1.47475e+09	1.47475e+09	TRUE	1	shave-2.1	shave-2.0
Provide comments	1.47475e+09	1.47475e+09	TRUE	0	comment-2.6	session-2.0
Shave face	1.47475e+09	1.47475e+09	TRUE	0	shave-2.0	session-2.0
Place shaver	1.47475e+09	1.47475e+09	TRUE	1	place-2.4	shave-2.0
Put away robot	1.47475e+09	1.47475e+09	TRUE	0	put_away-2.0	session-2.0
Park robot	1.47475e+09	1.47475e+09	TRUE	1	park-2.0	put_away-2.0
Move table out of way	1.47475e+09	1.47475e+09	TRUE	2	move_obstacle-2.0	park-2.0
Receive assistance	1.47475e+09	1.47475e+09	TRUE	3	receive_assistance-2.8	move_obstacle-2.0

## Sheet: session_3
Task	Start	End	Annotate	LEVEL	Task ID	Parent
Session	1.47477e+09	1.47477e+09	FALSE	0	session-3.0	None
VCI Mode	1.47477e+09	1.47477e+09	FALSE	0	vci-3.0	session-3.0
Test bug fix	1.47477e+09	1.47477e+09	TRUE	0	check_fix-3.0	session-3.0
Bring hand for inspection	1.47477e+09	1.47477e+09	TRUE	1	reach-3.0	check_fix-3.0
Clear contact warnings	1.47477e+09	1.47477e+09	TRUE	0	clear_contact-3.0	session-3.0
Ask question	1.47477e+09	1.47477e+09	TRUE	1	question-3.0	clear_contact-3.0
Test bug fix	1.47477e+09	1.47477e+09	TRUE	0	check_fix-3.0	session-3.0
Test	1.47477e+09	1.47477e+09	TRUE	1	check_fix-3.1	check_fix-3.0
Thread needle	1.47477e+09	1474768184	TRUE	0	thread_needle-3.0	session-3.0
Position hands	1.47477e+09	1.47477e+09	TRUE	1	reach-3.1	thread_needle-3.0
Get thread	1.47477e+09	1.47477e+09	TRUE	1	setup-3.0	thread_needle-3.0
Receive assistance	1.47477e+09	1.47477e+09	TRUE	2	receive_assistance-3.1	setup-3.0
Position hands	1.47477e+09	1.47477e+09	TRUE	1	reach-3.1	thread_needle-3.0
Prepare needle & thread	1.47477e+09	1.47477e+09	TRUE	1	setup-3.1	thread_needle-3.0
Receive assistance	1.47477e+09	1.47477e+09	TRUE	2	receive_assistance-3.2	setup-3.1
Grasp needle	1.47477e+09	1.47477e+09	TRUE	1	grasp-3.0	thread_needle-3.0
Receive assistance	1.47477e+09	1.47477e+09	TRUE	2	receive_assistance-3.3	grasp-3.0
Grasp thread	1.47477e+09	1474768184	TRUE	1	grasp-3.1	thread_needle-3.0
Receive assistance	1.47477e+09	1474768184	TRUE	2	receive_assistance-3.4	grasp-3.1
Ceiling Fan	1474768184	1.47477e+09	TRUE	0	fan-3.0	session-3.0
Receive assistance with fan	1474768184	1.47477e+09	TRUE	1	receive_assistance-3.5	fan-3.0
Thread needle	1.47477e+09	1.47477e+09	TRUE	0	thread_needle-3.0	session-3.0
Bring hands closer	1.47477e+09	1.47477e+09	TRUE	1	reach-3.2	thread_needle-3.0
Swap needle and thread hands	1.47477e+09	1.47477e+09	TRUE	1	setup-3.2	thread_needle-3.0
Receive assistance	1.47477e+09	1.47477e+09	TRUE	2	receive_assistance-3.6	setup-3.2
Attempt threading	1.47477e+09	1.47477e+09	TRUE	1	thread_needle-3.1	thread_needle-3.0
Get white thread	1.47477e+09	1474768619	TRUE	1	setup-3.3	thread_needle-3.0
Receive assistance	1.47477e+09	1474768619	TRUE	2	receive_assistance-3.7	setup-3.3
Attempt threading	1474768619	1.47477e+09	TRUE	1	thread_needle-3.1	thread_needle-3.0
Provide comments	1.47477e+09	1.47477e+09	TRUE	0	comment-3.0	session-3.0
Thread needle	1.47477e+09	1.47477e+09	TRUE	0	thread_needle-3.0	session-3.0
Attempt threading	1.47477e+09	1.47477e+09	TRUE	1	thread_needle-3.1	thread_needle-3.0
Provide comments	1.47477e+09	1.47477e+09	TRUE	0	comment-3.1	session-3.0
Thread needle	1.47477e+09	1.47477e+09	TRUE	0	thread_needle-3.0	session-3.0
Put away needle and thread	1.47477e+09	1.47477e+09	TRUE	1	place-3.0	thread_needle-3.0
Receive assistance	1.47477e+09	1.47477e+09	TRUE	2	receive_assistance-3.8	place-3.0
Provide comments	1.47477e+09	1.47477e+09	TRUE	0	comment-3.2	session-3.0
Apply lotion to legs	1.47477e+09	1.47477e+09	TRUE	0	apply_lotion-3.0	session-3.0
Set up tools	1.47477e+09	1.47477e+09	TRUE	1	setup-3.4	apply_lotion-3.0
Receive assistance	1.47477e+09	1.47477e+09	TRUE	2	receive_assistance-3.9	setup-3.4
Grasp lotion applicator	1.47477e+09	1.47477e+09	TRUE	1	grasp-3.2	apply_lotion-3.0
Provide comments	1.47477e+09	1.47477e+09	TRUE	0	comment-3.3	session-3.0
Apply lotion to legs	1.47477e+09	1.47477e+09	TRUE	0	apply_lotion-3.0	session-3.0
Adjust blanket	1.47477e+09	1474770816	TRUE	1	adjust_blanket-3.0	apply_lotion-3.0
Grasp blanket	1.47477e+09	1.47477e+09	TRUE	2	grasp-3.3	adjust_blanket-3.0
Adjust	1.47477e+09	1.47477e+09	TRUE	2	adjust_blanket-3.1	adjust_blanket-3.0
Discuss with Jane	1.47477e+09	1.47477e+09	TRUE	3	discuss-3.0	adjust_blanket-3.1
Release blanket	1.47477e+09	1474770816	TRUE	2	place-3.1	adjust_blanket-3.0
Bring applicator to legs	1474770816	1.47477e+09	TRUE	1	reach-3.3	apply_lotion-3.0
Apply lotion	1.47477e+09	1.47477e+09	TRUE	1	apply_lotion-3.1	apply_lotion-3.0
Discuss with Jane	1.47477e+09	1.47477e+09	TRUE	2	discuss-3.1	apply_lotion-3.1
Discuss with Jane	1.47477e+09	1.47477e+09	TRUE	2	discuss-3.2	apply_lotion-3.1
Place lotion applicator	1.47477e+09	1.47477e+09	TRUE	1	place-3.2	apply_lotion-3.0
Provide comments	1.47477e+09	1.47477e+09	TRUE	0	comment-3.4	session-3.0
Apply lotion to legs	1.47477e+09	1.47477e+09	TRUE	0	apply_lotion-3.0	session-3.0
Place lotion applicator	1.47477e+09	1.47477e+09	TRUE	1	place-3.2	apply_lotion-3.0
Put away robot	1.47477e+09	1.47477e+09	TRUE	0	put_away-3.0	session-3.0
Park robot	1.47477e+09	1.47477e+09	TRUE	1	park-3.0	put_away-3.0

## Sheet: session_4
Task	Start	End	Annotate	level	Task ID	Parent
Session	1.47483e+09	1.47484e+09	FALSE	0	session-4.0	None
VCI Mode	1.47483e+09	1.47484e+09	FALSE	0	vci-4.0	session-4.0
Clean ear with q-tip	1.47483e+09	1.47483e+09	TRUE	0	clean_ear-4.0	session-4.0
Grasp q-tip	1.47483e+09	1.47483e+09	TRUE	1	grasp-4.0	clean_ear-4.0
Ask question	1.47483e+09	1.47483e+09	TRUE	2	question-4.0	grasp-4.0
Bring q-tip to ear	1.47483e+09	1.47483e+09	TRUE	1	reach-4.0	clean_ear-4.0
Drop q-tip	1.47483e+09	1.47483e+09	TRUE	1	place-4.0	clean_ear-4.0
Clear arm	1.47483e+09	1.47483e+09	TRUE	1	clear_arm-4.0	clean_ear-4.0
Grasp q-tip	1.47483e+09	1.47483e+09	TRUE	1	grasp-4.1	clean_ear-4.0
Arrange q-tips	1.47483e+09	1474833670	TRUE	0	setup-4.0	clean_ear-4.0
Receive assistance	1.47483e+09	1474833670	TRUE	2	receive_assistance-4.0	setup-4.0
Grasp q-tip	1474833670	1.47483e+09	TRUE	1	grasp-4.1	clean_ear-4.0
Bring q-tip to ear	1.47483e+09	1474834290	TRUE	1	reach-4.1	clean_ear-4.0
Clean ear	1474834290	1.47483e+09	TRUE	1	clean_ear-4.1	clean_ear-4.0
Safety discussion	1474834315	1.47483e+09	TRUE	2	safety_intervention-4.0	clean_ear-4.1
Adjust glasses	1.47483e+09	1474834922	TRUE	0	adjust_glasses-4.0	session-4.0
Provide comments	1474834922	1.47483e+09	TRUE	0	comment-4.0	session-4.0
Clean ear with q-tip	1.47483e+09	1474834987	TRUE	0	clean_ear-4.0	session-4.0
Put away q-tip	1.47483e+09	1474834987	TRUE	1	place-4.1	clean_ear-4.0
Scratch head	1.47483e+09	1474835522	TRUE	0	scratch-4.0	session-4.0
Arrange tools	1.47483e+09	1.47484e+09	TRUE	1	setup-4.1	scratch-4.0
Receive assistance	1.47483e+09	1.47484e+09	TRUE	2	receive_assistance-4.1	setup-4.1
Grasp hairbrush	1.47484e+09	1474835522	TRUE	1	grasp-4.2	scratch-4.0
Provide comments	1474835522	1.47484e+09	TRUE	0	comment-4.1	session-4.0
Scratch head	1.47484e+09	1.47484e+09	TRUE	0	scratch-4.0	session-4.0
Bring brush to head	1.47484e+09	1.47484e+09	TRUE	1	reach-4.2	scratch-4.0
Scratch	1.47484e+09	1.47484e+09	TRUE	1	scratch-4.1	scratch-4.0
Safety intervention	1.47484e+09	1474835770	TRUE	2	safety_intervention-4.1	scratch-4.1
Place hairbrush	1.47484e+09	1.47484e+09	TRUE	1	place-4.2	scratch-4.0
Eat yogurt	1.47484e+09	1.47484e+09	TRUE	0	eat-4.0	session-4.0
Grasp spoon	1.47484e+09	1.47484e+09	TRUE	1	grasp-4.3	eat-4.0
Scoop yogurt	1.47484e+09	1.47484e+09	TRUE	1	scoop-4.0	eat-4.0
Ceiling Fan	1.47484e+09	1.47484e+09	TRUE	0	fan-4.0	session-4.0
Receive Assistance	1.47484e+09	1.47484e+09	TRUE	1	receive_assistance-4.2	fan-4.0
Eat yogurt	1.47484e+09	1.47484e+09	TRUE	0	eat-4.0	session-4.0
Scoop yogurt	1.47484e+09	1.47484e+09	TRUE	1	scoop-4.0	eat-4.0
Bring yogurt to mouth	1.47484e+09	1.47484e+09	TRUE	1	reach-4.3	eat-4.0
Move left hand out of way	1.47484e+09	1.47484e+09	TRUE	2	clear_arm-4.1	reach-4.3
Eat	1.47484e+09	1.47484e+09	TRUE	1	eat-4.1	eat-4.0
Wipe mouth	1.47484e+09	1.47484e+09	TRUE	1	wipe-4.0	session-4.0
Grasp towel	1.47484e+09	1.47484e+09	TRUE	2	grasp-4.4	wipe-4.0
Move lamp	1.47484e+09	1474838070	TRUE	3	move_obstacle-4.0	grasp-4.4
Receive assistance	1.47484e+09	1474838070	TRUE	4	receive_assistance-4.3	move_obstacle-4.0
Bring towel to mouth	1.47484e+09	1.47484e+09	TRUE	2	reach-4.4	wipe-4.0
Wipe	1.47484e+09	1.47484e+09	TRUE	2	wipe-4.1	wipe-4.0
Move arm away	1.47484e+09	1.47484e+09	TRUE	2	clear_arm-4.2	wipe-4.0
Eat yogurt	1.47484e+09	1.47484e+09	TRUE	0	eat-4.0	session-4.0
Scoop yogurt	1.47484e+09	1.47484e+09	TRUE	1	scoop-4.1	eat-4.0
Bring yogurt to mouth	1.47484e+09	1.47484e+09	TRUE	1	reach-4.5	eat-4.0
Eat	1.47484e+09	1.47484e+09	TRUE	1	eat-4.2	eat-4.0
Wipe mouth	1.47484e+09	1.47484e+09	TRUE	1	wipe-4.0	session-4.0
Bring towel to mouth	1.47484e+09	1.47484e+09	TRUE	2	reach-4.6	wipe-4.0
Wipe	1.47484e+09	1.47484e+09	TRUE	2	wipe-4.3	wipe-4.0
Move arm away	1.47484e+09	1.47484e+09	TRUE	2	clear_arm-4.3	wipe-4.0
Eat yogurt	1.47484e+09	1.47484e+09	TRUE	0	eat-4.0	session-4.0
Place spoon	1.47484e+09	1.47484e+09	TRUE	1	place-4.3	eat-4.0
Wipe mouth	1.47484e+09	1.47484e+09	TRUE	1	wipe-4.0	session-4.0
Place towel	1.47484e+09	1.47484e+09	TRUE	2	place-4.4	wipe-4.0
Provide comment	1.47484e+09	1.47484e+09	TRUE	0	comment-4.2	session-4.0
Wipe mouth	1.47484e+09	1.47484e+09	TRUE	0	wipe-4.0	session-4.0
Place towel	1.47484e+09	1.47484e+09	TRUE	1	place-4.4	wipe-4.0
Provide comments	1.47484e+09	1.47484e+09	TRUE	0	comment-4.3	session-4.0
Put away robot	1.47484e+09	1.47484e+09	TRUE	0	put_away-4.0	session-4.0
Park robot	1.47484e+09	1.47484e+09	TRUE	1	park-4.0	put_away-4.0

## Sheet: session_5
Task	Start	End	Annotate	level	Task ID	Parent
Session	1.47485e+09	1.47486e+09	FALSE	0	session-5.0	None
VCI Mode	1.47485e+09	1.47486e+09	FALSE	0	vci-5.0	session-5.0
Feed Dog	1.47485e+09	1.47485e+09	TRUE	0	feed_dog-5.0	session-5.0
Navigate home	1.47485e+09	1.47485e+09	TRUE	1	navigate-5.0	feed_dog-5.0
Ask question	1.47485e+09	1.47485e+09	TRUE	1	question-5.0	feed_dog-5.0
Navigate home	1.47485e+09	1.47485e+09	TRUE	1	navigate-5.0	feed_dog-5.0
Pick up dog food	1.47485e+09	1.47485e+09	TRUE	1	grasp-5.0	feed_dog-5.0
Bring food to bowl	1.47485e+09	1.47485e+09	TRUE	1	reach-5.0	feed_dog-5.0
Pour food into bowl	1.47485e+09	1.47485e+09	TRUE	1	feed_dog-5.1	feed_dog-5.0
Put down scoop	1.47485e+09	1.47485e+09	TRUE	1	place-5.0	feed_dog-5.0
Observe	1.47485e+09	1.47485e+09	TRUE	1	observe-5.0	feed_dog-5.0
Give dog a treat	1.47485e+09	1.47485e+09	TRUE	0	treat_dog-5.0	session-5.0
Grasp treat	1.47485e+09	1.47485e+09	TRUE	1	grasp-5.1	treat_dog-5.0
Drop treat for dog	1.47485e+09	1.47485e+09	TRUE	1	place-5.1	treat_dog-5.0
Look around	1.47485e+09	1.47485e+09	TRUE	0	observe-5.1	session-5.0
Try lightswitch	1.47485e+09	1.47485e+09	TRUE	0	try_lightswitch-5.0	session-5.0
Navigate home	1.47485e+09	1.47485e+09	TRUE	1	navigate-5.1	try_lightswitch-5.0
Bring hand to lightswitch	1.47485e+09	1.47485e+09	TRUE	1	reach-5.1	try_lightswitch-5.0
Move box	1.47485e+09	1.47485e+09	TRUE	2	move_obstacle-5.0	reach-5.1
Toggle lightswitch (1 / 2)	1.47485e+09	1.47485e+09	TRUE	1	toggle_switch-5.0	try_lightswitch-5.0
Toggle lightswitch (2 / 2)	1.47485e+09	1.47485e+09	TRUE	1	toggle_switch-5.1	try_lightswitch-5.0
Inspect lights	1.47485e+09	1.47485e+09	TRUE	0	inspect_lights-5.0	session-5.0
Turn on lights	1.47485e+09	1.47485e+09	TRUE	1	turn_on_lights-5.0	inspect_lights-5.0
Ask question about switch	1.47485e+09	1.47485e+09	TRUE	2	question-5.1	turn_on_lights-5.0
Receive assistance	1.47485e+09	1.47485e+09	TRUE	3	receive_assistance-5.0	question-5.1
Push button	1.47485e+09	1.47485e+09	TRUE	2	push-5.0	turn_on_lights-5.0
Inspect	1.47485e+09	1.47485e+09	TRUE	1	observe-5.2	inspect_lights-5.0
Turn off lights	1.47485e+09	1.47485e+09	TRUE	1	turn_off_lights-5.0	inspect_lights-5.0
Push button	1.47485e+09	1.47485e+09	TRUE	2	push-5.1	turn_off_lights-5.0
Turn on lights	1.47485e+09	1.47486e+09	TRUE	0	turn_on_lights-5.1	session-5.0
Push button	1.47485e+09	1.47485e+09	TRUE	1	push-5.2	turn_on_lights-5.1
Check lights	1.47485e+09	1.47485e+09	TRUE	1	observe-5.3	turn_on_lights-5.1
Replace items	1.47485e+09	1.47486e+09	TRUE	1	clean_up-5.0	turn_on_lights-5.1
Move box	1.47485e+09	1.47485e+09	TRUE	2	move_obstacle-5.1	clean_up-5.0
Replace bag (1 / 2)	1.47485e+09	1.47486e+09	TRUE	2	move_obstacle-5.2	clean_up-5.0
Grasp bag	1.47485e+09	1.47485e+09	TRUE	3	grasp-5.2	move_obstacle-5.2
Floor grasp	1.47485e+09	1.47485e+09	TRUE	4	floor_grasp-5.0	grasp-5.2
Place bag	1.47485e+09	1.47486e+09	TRUE	3	place-5.2	move_obstacle-5.2
Replace bag (2 / 2)	1.47486e+09	1.47486e+09	TRUE	2	move_obstacle-5.3	clean_up-5.0
Grasp bag	1.47486e+09	1.47486e+09	TRUE	3	grasp-5.3	move_obstacle-5.3
Floor grasp	1.47486e+09	1.47486e+09	TRUE	4	floor_grasp-5.1	grasp-5.3
Place bag	1.47486e+09	1.47486e+09	TRUE	3	place-5.3	move_obstacle-5.3
Put away cable	1.47486e+09	1.47486e+09	TRUE	0	clean_up-5.1	session-5.0
Grasp cable	1.47486e+09	1.47486e+09	TRUE	1	grasp-5.4	clean_up-5.1
Floor grasp	1.47486e+09	1.47486e+09	TRUE	1	floor_grasp-5.2	grasp-5.4
Place cable	1.47486e+09	1.47486e+09	TRUE	1	place-5.4	clean_up-5.1
Give dog a treat	1.47486e+09	1.47486e+09	TRUE	0	treat_dog-5.1	session-5.0
Navigate home	1.47486e+09	1.47486e+09	TRUE	1	navigate-5.2	treat_dog-5.1
Grasp treat	1.47486e+09	1.47486e+09	TRUE	1	grasp-5.5	treat_dog-5.1
Move food scoop	1.47486e+09	1.47486e+09	TRUE	2	move_obstacle-5.4	grasp-5.5
Drop treat for dog	1.47486e+09	1.47486e+09	TRUE	1	place-5.5	treat_dog-5.1
Observe	1.47486e+09	1.47486e+09	TRUE	1	observe-5.4	treat_dog-5.1
Put away robot	1.47486e+09	1.47486e+09	TRUE	0	put_away-5.0	session-5.0
Park robot	1.47486e+09	1.47486e+09	TRUE	1	park-5.0	put_away-5.0
Navigate home	1.47486e+09	1.47486e+09	TRUE	1	navigate-5.3	put_away-5.0
Turn on lights	1.47486e+09	1.47486e+09	TRUE	2	turn_on_lights-5.2	navigate-5.3
Bring hand to lightswitch	1.47486e+09	1.47486e+09	TRUE	3	reach-5.2	turn_on_lights-5.2
Flip lightswitch	1.47486e+09	1.47486e+09	TRUE	3	toggle_switch-5.2	turn_on_lights-5.2
Check lights	1.47486e+09	1.47486e+09	TRUE	3	observe-5.5	turn_on_lights-5.2

## Sheet: session_6
Task	Start	End	Annotate	level	Task ID	Parent
Session	1.47492e+09	1.47492e+09	FALSE	0	session-6.0	None
VCI mode	1.47492e+09	1.47492e+09	FALSE	0	vci-6.0	session-6.0
Shave face	1.47492e+09	1.47492e+09	TRUE	0	shave-6.0	session-6.0
Navigate home	1.47492e+09	1.47492e+09	TRUE	1	navigate-6.0	shave-6.0
Recover from door collision	1.47492e+09	1.47492e+09	TRUE	2	recover-6.0	navigate-6.0
Receive assistance	1.47492e+09	1.47492e+09	TRUE	3	receive_assistance-6.0	recover-6.0
Grasp shaver	1.47492e+09	1.47492e+09	TRUE	1	grasp-6.0	shave-6.0
Receive assistance	1.47492e+09	1.47492e+09	TRUE	2	receive_assistance-6.1	grasp-6.0
Bring shaver to face	1.47492e+09	1.47492e+09	TRUE	1	reach-6.0	shave-6.0
Shave	1.47492e+09	1.47492e+09	TRUE	1	shave-6.1	shave-6.0
Recover from tool failure	1.47492e+09	1.47492e+09	TRUE	1	recover-6.1	shave-6.0
Receive assistance	1.47492e+09	1.47492e+09	TRUE	2	receive_assistance-6.2	recover-6.1
Provide comments	1.47492e+09	1.47492e+09	TRUE	0	comment-6.0	session-6.0
Shave face	1.47492e+09	1.47492e+09	TRUE	0	shave-6.0	session-6.0
Recover from tool failure	1.47492e+09	1.47492e+09	TRUE	1	recover-6.1	shave-6.0
Receive assistance	1.47492e+09	1.47492e+09	TRUE	2	receive_assistance-6.2	recover-6.1
Put away robot	1.47492e+09	1.47492e+09	TRUE	0	put_away-6.0	session-6.0
Provide comments	1.47492e+09	1.47492e+09	TRUE	0	comment-6.1	session-6.0
Park robot	1.47492e+09	1.47492e+09	TRUE	1	park-6.0	put_away-6.0

[truncated: 10 more sheets: session_7, session_8, session_9, session_10, session_11, session_12, session_13, session_14, session_15, session_16]
