# Supplementary material for: In-home and remote use of robotic body surrogates by people with profound motor deficits
Source: PLoS One. 2019 Mar 15;14(3):e0212904. doi: 10.1371/journal.pone.0212904 (PMC6420017; doi:10.1371/journal.pone.0212904)
Supplement: S1 Source Code — This includes all custom code used in the described system and related evaluations. (ZIP) [file pone.0212904.s009.zip]

Archive with 5 entries (4 files):
- robotic_body_surrogates_source_code/
- robotic_body_surrogates_source_code/hrl-pr2-behaviors-pkgs.zip
- robotic_body_surrogates_source_code/hrl-haptic-manip-pkgs.zip
- robotic_body_surrogates_source_code/hrl-assistive-pkgs.zip
- robotic_body_surrogates_source_code/README.txt
