# Supplementary material for: In-home and remote use of robotic body surrogates by people with profound motor deficits
Source: PLoS One. 2019 Mar 15;14(3):e0212904. doi: 10.1371/journal.pone.0212904 (PMC6420017; doi:10.1371/journal.pone.0212904)
Supplement: S1 Source Code — This includes all custom code used in the described system and related evaluations. (ZIP) [file pone.0212904.s009.zip › robotic_body_surrogates_source_code/README.txt]

The code in this archive is associated with Phillip Grice's PhD Dissertation, archived August 2017.  

The archive contains 3 folders with multiple Robot Operating System (ROS) packages in each.  The code was run on a Willow Garage PR2 robot, using ROS Indigo.  Any packages not found in this directory were downloaded through apt as made available from the Open Source Robotics Foundation (OSRF) build farm.


In hrl-assistive:
assistive_teleop - Contains the interface code (the primary content described in this work), with the client-side content under the vci-www directory. 
hrl_base_selection - Contains the code necessary for using the real-time base selection module.
hrl_task_planning - Contains code for supporting task-level planning and providing necessary information to the web interface.
hrl_undo - Contains some code related to early implementations of undo for the PR2 platform.


In hrl-haptic-manip:

This repository contains the code for the haptic model-predictive-control framework and fabric-based skin sensor.
hrl_haptic_mpc - The controller code for the haptic model-predictive controller and associated launch files.
hrl_fabric_based_tactile_sensor - Driver code for the fabric-based tactile sensor.
[Other packages] - Supporting the use of the two above


In hrl-pr2-behaviors:

hrl_pr2_upstart - Code used to provide a simple and stable web interface allowing Henry to operate the PR2 directly from power-on during the seven-day evaluation.


Other Notes on running this code on your own PR2:

You may see many of the errors associated with the fabric-based tactile sensors if you do not have them on your robot. You can remove these from the launch files in assistive_teleop/launch by commenting out the 2 includes under in vci.launch (ll. 75-76). That will clear up many of the errors.

Errors with the < ...urdf_parser_py.urdf.Transmission> are related to an issue in either urdy_parser_py or the PR2 URDF itself (which may not properly conform to more recent standards), though it's unclear which. Our solution has been to replace the core of urdf_parser_py with the old files from hydro [This is an ugly hack, but solves this problem].

Checkout the hydro-devel branch from [https://github.com/ros/urdfdom/tree/hydro-devel], and in /opt/ros/indigo/lib/python2.7/dist-packages/urdf_parser_py/ replace sdf.py, urdf.py, xml_reflection/basics.py, and xml_reflection/core.py with the same files from the urdf_parser_py hydro-devel branch.

Very slow arm movement on startup is a side-effect of the MPC arm controller. It is designed to be run with low-stiffness gains on the low-level arm controllers. Before running the launch file (once only), run hrl_haptic_mpc/scripts/change_gains_pr2.sh. The MPC controller loads these gains when it starts, and the motion velocity depends on the stiffness. Once the gains are set, they'll remain in place until the low-level controllers (r/l_arm_controller) are restarted, usually with a robot start.
